# Supplementary material for: Let-7f-5p Inhibits PRRSV Replication by Regulating Lipid Metabolic Reprogramming in Infected Cells
Source: Vet Sci. 2025 Dec 10;12(12):1176. doi: 10.3390/vetsci12121176 (PMC12737658; doi:10.3390/vetsci12121176)
Supplement: Supplementary file 1 [file vetsci-12-01176-s001.zip]

Archive with 21 entries (17 files):
- Figure S1/
- Figure S1/MOCK.tif
- Figure S1/PRRSV.tif
- Figure S2/
- Figure S2/MIMICS PPRSV.tif
- Figure S2/MIMICS.tif
- Figure S2/NC PPRSV.tif
- Figure S2/NC.tif
- Figure S3/
- Figure S3/GAPDH.Tif
- Figure S3/N.Tif
- Figure S4/
- Figure S4/GAPDH-1.Tif
- Figure S4/GAPDH-2.Tif
- Figure S4/GAPDH-3.Tif
- Figure S4/N-1.Tif
- Figure S4/N-2.Tif
- Figure S4/N-3-1.Tif
- Figure S4/SREBF2-1.Tif
- Figure S4/SREBF2-2.Tif
- Figure S4/SREBF2-3.Tif
